# Supplementary material for: Adipocyte PHLPP2 inhibition prevents obesity-induced fatty liver
Source: Nat Commun. 2021 Mar 23;12:1822. doi: 10.1038/s41467-021-22106-2 (PMC7988046; doi:10.1038/s41467-021-22106-2)
Supplement: Supplementary file 4 — Source Data [file 41467_2021_22106_MOESM4_ESM.xlsx]

## Sheet: Fig.1a
	eWAT	iWAT
NCD	1.14571	0.576099
	0.723345	1.32825
	1.13095	1.09566
	0.464445	0.743548
	1.18619	1.04028
	1.34937	1.21617
HFD	1.76185	1.68118
	2.38482	1.75083
	2.5574	2.401
	1.69963	4.38853
	1.41016	1.3992
	1.23614	2.77006
	eWAT	iWAT
lean	0.556145	1.58893
	0.953929	1.03715
	1.10001	1.18836
	1.38992	1.24552
db/db	2.1774	2.37755
	1.66172	2.50669
	1.5387	2.55065
	1.37173	2.14345

## Sheet: Fig.1b
	Phlpp1		Phlpp2
	adipocyte	SVF	adipocyte	SVF
Cre-	0.961483	0.638754	0.856584	0.37285
	0.974905	0.634342	0.937355	0.405189
	1.06683	0.652176	1.24545	0.609909
A-PHLPP2	0.941696	0.62996	0.129109	0.437291
	1.05214	0.643197	0.113965	0.471937
	0.995389	0.689362	0.205423	0.4954

## Sheet: Fig.1c
	Week after tamoxifen injection
	0	2	4	6	8	10	12	14
Cre-, NCD	30	29.4	31.3	33.1	34.2	33.7	33.7	33.6
	24.67	25.7	25.2	26.3	26.5	27.4	26.8	26.1
	30.56	31.7	32.5	33.7	34	34.3	34.6	34.9
	24.8	24.9	26.2	27.4	29.2	29.7	30.6	29.42
	23.3	25.5	26	27.1	28	27.6	28.7	29.39
	24.56	27.2	27.2	27.4	27.8	28.6	29.2	28.57
A-PHLPP2, NCD	26.65	26.6	27.4	28.3	29	29	29.3	28.8
	30.56	31	33.6	35.8	36	35.2	35.3	34.9
	22.97	23.7	25	25.6	26.4	26.2	27.1	27.12
	24.09	25	26.5	27.6	28.2	29.4	29.8	29.33
	24.14	24.9	25.4	26.8	27.3	27.1	27.7	27.1
	24.05	27.6	28.6	28.4	30	29.5	30.7	30.14
	27.7	31.7	32.8	33.4	35.1	34.3	35.7	34.39
Cre-, HFD	26.57	32.1	35.6	40.9	41.4	44	43.2	44.3
	22.93	28.2	31.1	35.8	38.3	42.4	46.8	45
	24.76	31.1	34.8	38.4	40	47.2	49.4	50.33
	21.7	29.8	30.2	36.3	40	44.6	48.5	51.17
	21.66	33.2	37.3	44.7	46.7	54.9	56	57.69
	22.15	31.4	34.3	42.4	47.2	53.1	55	56.42
A-PHLPP2, HFD	26.95	34.9	40.4	45.8	47.7	51.7	52.8	51.64
	24.05	25.3	27.1	31.2	32.5	36	36.9	36.59
	24.21	30.3	34.5	38.4	39.7	41.8	43.2	44.69
	23.53	25.5	27.6	31	32.4	36.5	37.2	37.95
	23.3	28.9	30.7	35	35.4	39.5	40	41
	24.52	31.1	35.4	40.1	41	44	45.6	45.45

## Sheet: Fig.1d
	fat	lean
Cre-, NCD	21.0682	73.8279
	7.20149	86.3806
	21.8497	72.3699
	17.1569	75.8824
	11.1498	81.8815
	8.69863	84.6575
A-PHLPP2, NCD	9.24915	84.9147
	18.9518	74.4193
	15.203	77.5646
	17.8188	75.2349
	9.49458	84.0794
	12.1824	81.4332
	9.55182	84.2017
Cre-, HFD	44.838	50.9028
	42.6496	45.5769
	43.4899	52.4494
	42.6392	52.866
	52.7143	42.8036
	44.6727	49.5818
A-PHLPP2, HFD	45.625	47.5189
	36.8564	57.29
	40.162	54.5139
	34.4892	60.6183
	34.95	60.4
	44.4956	46.1404

## Sheet: Fig.1e
	Liver	eWAT	iWAT	BAT	Spleen
Cre-, NCD	0.035082	0.0330164	0.0152131	0.00268852	0.00252459
	0.04075	0.0120833	0.00616667	0.002625	0.003
	0.0385397	0.039873	0.0139365	0.00196825	0.00212698
	0.0407895	0.026391	0.0100376	0.00368421	0.00225564
	0.0425581	0.0152326	0.00682171	0.00248062	0.00306202
	0.0403906	0.0151953	0.00835937	0.00238281	0.00332031
A-PHLPP2, NCD	0.0417557	0.0166412	0.00530534	0.00225191	0.00377863
	0.0288474	0.031838	0.0133956	0.00373832	0.00370717
	0.0362449	0.0183673	0.00885714	0.00195918	0.00244898
	0.0383636	0.0239273	0.0159636	0.00185455	0.00229091
	0.0513693	0.0157676	0.00443983	0.0033195	0.0026971
	0.0396667	0.0145185	0.0114815	0.00244444	0.00314815
	0.0413208	0.0158805	0.00669811	0.00207547	0.00323899
Cre-, HFD	0.0384455	0.069536	0.0522274	0.00169374	0.00148492
	0.0323006	0.0683436	0.0546933	0.00156442	0.00285276
	0.0370204	0.0673061	0.0546735	0.00387755	0.00220408
	0.0481693	0.0749016	0.0531496	0.00358268	0.00218504
	0.0365586	0.0604144	0.085964	0.00185586	0.00603604
	0.0332836	0.0587313	0.0716978	0.00671642	0.00304104
A-PHLPP2, HFD	0.0383745	0.0438477	0.055144	0.00201646	0.00207819
	0.0225424	0.0571186	0.0300565	0.00285311	0.00305085
	0.0373788	0.0330162	0.0583842	0.00285311	0.00258528
	0.0253472	0.0615972	0.0337269	0.00231481	0.00238426
	0.0290278	0.0633611	0.0254722	0.00255556	0.00311111
	0.0275258	0.0631959	0.0380155	0.00234536	0.00252577
	0.0273016	0.0583447	0.0651247	0.0031746	0.00222222

## Sheet: Fig.1f
	eWAT TG	iWAT TG
Cre-	0.337061	0.304296
	0.317621	0.292376
	0.411535	0.257274
	0.320486	0.209104
	0.3926	0.290391
	0.410287	0.232058
A-PHLPP2	0.336185	0.141319
	0.344712	0.18756
	0.304418	0.27215
	0.304725	0.114015
	0.244846	0.183104
	0.245111	0.24405

## Sheet: Fig.1g
Frequency	Cre-, eWAT			A-PHLPP2, eWAT			Cre-, iWAT			A-PHLPP2, iWAT
3000	5.12821	1.94175	4.7619	2.85714	4.34783	3.48837	6.52174	2.5641	1.81818	10.5263	0	9.7561
4000	15.3846	27.1845	11.1111	18.5714	27.5362	24.4186	10.8696	5.12821	18.1818	21.0526	20.7792	17.0732
5000	17.9487	23.301	9.52381	11.4286	20.2899	16.2791	15.2174	12.8205	14.5455	24.5614	29.8701	21.9512
6000	5.12821	17.4757	7.93651	15.7143	13.0435	20.9302	15.2174	17.9487	7.27273	10.5263	14.2857	7.31707
7000	23.0769	5.82524	11.1111	12.8571	4.34783	8.13953	10.8696	15.3846	12.7273	12.2807	14.2857	9.7561
8000	7.69231	4.85437	9.52381	8.57143	2.89855	11.6279	15.2174	15.3846	7.27273	5.26316	9.09091	14.6341
9000	2.5641	5.82524	9.52381	5.71429	8.69565	6.97674	6.52174	2.5641	5.45455	7.01754	5.19481	0
10000	5.12821	3.8835	7.93651	5.71429	0	3.48837	4.34783	0	12.7273	5.26316	0	4.87805
11000	5.12821	2.91262	9.52381	7.14286	4.34783	1.16279	4.34783	5.12821	0	0	1.2987	4.87805
12000	5.12821	0.970874	3.1746	2.85714	4.34783	1.16279	2.17391	0	1.81818	3.50877	2.5974	0
13000	0	1.94175	7.93651	2.85714	2.89855	1.16279	0	7.69231	3.63636	0	1.2987	2.43902
14000	2.5641	0	1.5873	0	1.44928	0	0	2.5641	1.81818	0	0	4.87805
15000	2.5641	2.91262	0	1.42857	1.44928	0	2.17391	0	5.45455	0	0	0
16000	0	0	0	0	0	0	0	2.5641	3.63636	0	0	2.43902
17000	0	0	1.5873	0	0	0	2.17391	2.5641	1.81818	0	0	0
18000	0	0	0	1.42857	0	0	0	2.5641	0	0	1.2987	0
19000	0	0	1.5873	0	1.44928	0	0	0	0	0	0	0
20000	0	0	1.5873	1.42857	1.44928	1.16279	0	0	0	0	0	0
21000	0	0	1.5873	0	0	0	0	0	0	0	0	0
22000	0	0.970874	0	0	0	0	2.17391	0	0	0	0	0
23000	2.5641	0	0	1.42857	1.44928	0	2.17391	5.12821	1.81818	0	0	0

## Sheet: Fig.2a
4 weeks								8 weeks								16 weeks
	Time (min)								Time (min)								Time (min)
	0	15	30	60	90	120			0	15	30	60	90	120			0	15	30	60	90	120
Cre-, NCD	86	259	283	217	140	130		Cre-, NCD	76	198	226	233	143	103		Cre-, NCD	51	214	256	215	166	124
	87	275	292	229	135	119			70	152	247	255	165	130			76	220	230	186	134	120
	116	307	312	224	178	164			66	264	246	192	158	116			61	226	292	223	154	130
	60	293	284	199	125	92			67	230	261	216	158	102			73	229	247	198	147	111
	100	273	326	220	162	127			59	210	262	205	157	90			57	201	240	192	152	102
	85	342	272	207	133	101			68	299	245	196	110	92			76	205	224	206	124	107
A-PHLPP2, NCD	76	298	319	269	158	118		A-PHLPP2, NCD	60	252	253	219	182	108		A-PHLPP2, NCD	54	214	269	236	158	141
	86	280	243	199	150	117			64	269	261	264	182	107			62	233	272	269	160	140
	57	260	294	276	148	101			52	190	228	212	124	78			55	177	226	205	132	100
	62	276	259	207	142	99			57	207	224	168	114	89			61	243	238	186	125	96
	60	233	269	237	129	112			54	174	229	186	141	74			52	198	258	214	135	119
	75	248	314	238	159	123			72	265	326	205	182	139			86	256	264	205	140	109
	78	324	386	283	237	129			55	225	255	184	144	85			75	213	257	217	141	119
Cre-, HFD	110	318	432	402	350	258		Cre-, HFD	141	356	444	370	321	258		Cre-, HFD	198	396	425	461	307	301
	90	263	299	219	119	92			51	261	317	243	165	118			105	301	395	339	315	276
	86	311	326	266	165	125			57	240	331	270	265	161			104	304	407	352	285	256
	86	322	374	253	241	185			83	203	370	277	188	148			101	278	395	385	375	330
	121	284	331	319	263	268			105	328	404	366	241	199			118	379	455	357	281	233
	111	318	288	260	173	130			91	331	361	315	169	135			98	337	358	315	283	248
A-PHLPP2, HFD	62	267	326	270	164	124		A-PHLPP2, HFD	108	311	335	316	259	180		A-PHLPP2, HFD	118	319	355	288	249	186
	68	275	291	220	141	109			72	289	333	226	176	149			109	291	296	243	190	161
	68	262	297	186	124	102			95	254	364	257	222	167			127	329	358	335	285	203
	67	194	234	211	114	75			63	221	302	223	195	158			73	249	278	236	194	157
	80	283	327	304	194	133			61	255	315	277	227	143			63	256	295	241	192	173
	77	238	335	294	207	155			53	195	285	223	209	147			58	201	275	279	210	182
	100	290	345	221	164	118			105	255	304	260	211	141			104	370	443	303	253	186

## Sheet: Fig.2b
4 weeks								8 weeks								16 weeks
	Time (min)								Time (min)								Time (min)
	0	15	30	60	90	120			0	15	30	60	90	120			0	15	30	60	90	120
Cre-, NCD	100	63.871	36.7742	40.6452	37.4194	67.7419		Cre-, NCD	100	95.1613	57.2581	50	57.2581	59.6774		Cre-, NCD	100	89.8551	58.6957	43.4783	38.4058	54.3478
	100	66.1871	46.7626	30.9353	30.9353	41.7266			100	120.118	52.6627	47.3373	44.3787	65.0888			100	99.1525	82.2034	51.6949	46.6102	53.3898
	100	73.8255	50.3356	36.2416	32.8859	38.255			100	91.4474	55.9211	44.7368	50.6579	61.8421			100	88.1944	62.5	42.3611	60.4167	56.25
	100	79.5276	54.3307	48.8189	40.1575	37.7953			100	89.0625	65.625	53.9062	55.4688	63.2812			100	84.8276	60.6897	48.9655	56.5517	63.4483
	100	72.3077	72.3077	20	40.7692	56.1538			100	106.557	55.7377	48.3607	35.2459	56.5574			100	126.364	102.727	47.2727	70.9091	60
	100	93.6782	45.977	18.3908	21.8391	32.1839			100	69.5364	66.2252	43.7086	54.3046	52.9801			100	65.1515	69.697	43.1818	37.8788	37.1212
A-PHLPP2, NCD	100	76.8595	24.7934	21.4876	23.9669	39.6694		A-PHLPP2, NCD	100	87.9433	43.9716	49.6454	46.0993	56.7376		A-PHLPP2, NCD	100	84.8214	71.4286	55.3571	45.5357	54.4643
	100	81.3084	76.6355	55.1402	57.9439	66.3551			100	83.4862	94.4954	63.3028	84.4037	92.6606			100	92.7835	76.2887	56.701	69.0722	93.8144
	100	61.5385	28.2051	27.3504	40.1709	62.3932			100	64.8649	52.2523	50.4505	56.7568	45.9459			100	84.9057	73.5849	47.1698	46.2264	51.8868
	100	63.5593	51.6949	41.5254	41.5254	48.3051			100	88.7097	61.2903	49.1935	62.9032	61.2903			100	86.9919	64.2276	46.3415	57.7236	68.2927
	100	72.7273	29.0909	26.3636	47.2727	71.8182			100	86.9159	70.0935	48.5981	34.5794	63.5514			100	91.7431	66.055	54.1284	37.6147	41.2844
	100	75.5869	49.7653	26.7606	23.9437	31.9249			100	78.2609	54.0373	40.3727	40.9938	50.3106			100	56.8627	47.7124	40.5229	35.9477	42.4837
Cre-, HFD	100	63.9405	35.6877	22.3048	27.1375	38.6617		Cre-, HFD	100	89.7561	80.4878	52.6829	43.4146	55.6098		Cre-, HFD	100	81.0811	66.2162	52.7027	55.4054	58.5586
	100	73.743	33.5196	20.1117	31.8436	34.6369			100	80.625	62.5	56.875	46.25	63.125			100	86.6071	56.25	49.1071	54.0179	59.375
	100	103.863	48.927	37.3391	45.0644	66.5236			100	106.803	74.1497	59.1837	74.1497	80.9524			100	84.8315	69.6629	56.1798	57.8652	81.4607
	100	79.3103	63.7931	55.1724	57.4713	58.6207			100	94.5205	64.8402	49.7717	46.5753	66.21			100	105.389	78.4431	53.2934	60.479	69.4611
	100	93.8628	36.1011	36.4621	29.9639	46.2094			100	97.2973	83.7838	54.0541	46.4865	56.7568			100	95.8506	63.4855	45.6432	53.9419	61.4108
	100	99.3506	68.8312	70.1299	90.2597	75.3247			100	117.778	82.963	74.8148	97.037	91.1111			100	104.348	91.3043	86.2319	83.3333	123.188
A-PHLPP2, HFD	100	91.25	41.25	30	33.75	40.8333		A-PHLPP2, HFD	100	90.6832	66.4596	60.2484	59.6273	68.9441		A-PHLPP2, HFD	100	96.3801	71.9457	41.1765	47.5113	73.7557
	100	80.5031	57.8616	30.1887	44.6541	45.283			100	85.8108	61.4865	52.027	67.5676	77.027			100	72.4359	55.1282	48.0769	64.1026	92.3077
	100	89.0411	40.1826	28.3105	31.9635	39.2694			100	86.8421	60.0877	45.614	41.2281	57.8947			100	83.0189	65.7233	38.0503	33.0189	46.8553
	100	82.7225	40.3141	27.7487	29.3194	42.9319			100	57.8125	53.6458	37.5	34.375	42.7083			100	83.1522	54.3478	37.5	40.2174	42.9348
	100	93.6508	50.2646	34.3915	32.8042	37.037			100	91.0256	69.2308	41.0256	39.7436	43.5897			100	93.4426	51.3661	42.0765	37.7049	39.8907
	100	87.4346	45.0262	26.7016	26.7016	39.7906			100	96.6216	68.9189	43.2432	39.1892	46.6216			100	98.5714	76.4286	46.4286	42.1429	40.7143
	100	109.129	56.4315	34.8548	39.0041	43.1535			100	83.2461	60.733	47.644	53.9267	61.2565			100	74.4186	45.1163	35.814	36.2791	40

## Sheet: Fig.2c
Cre-, NCD	0.241
	0.313
	0.395
	0.212
	0.231
	0.318
A-PHLPP2, NCD	0.207
	0.448
	0.241
	0.26
	0.207
	0.308
	0.207
Cre-, HFD	1.148
	1.376
	0.878
	1.45
	1.918
	1.426
A-PHLPP2, HFD	1.511
	1.108
	1.002
	0.5
	0.424
	0.626

[truncated: 55 more sheets: Fig.3a, Fig.3b, Fig.3c, Fig.3d, Fig.3e, Fig.3f, Fig.3g, Fig.4a, Fig.4b, Fig.4c, Fig.4d, Fig.4e, Fig.4f, Fig.4g, Fig.5a, Fig.5b, Fig.5c, Fig.5d, Fig.5e, Fig.5f …]
